# Supplementary material for: Lasting Changes to Circulating Leukocytes in People with Mild SARS-CoV-2 Infections
Source: Viruses. 2021 Nov 8;13(11):2239. doi: 10.3390/v13112239 (PMC8622816; doi:10.3390/v13112239)
Supplement: Supplementary file 1 [file viruses-13-02239-s001.zip]

Archive with 7 entries (7 files):
- viruses-1441062-supplementary Figure S1.pdf
- viruses-1441062-supplementary Figure S2.pdf
- viruses-1441062-supplementary Table S1.pdf
- viruses-1441062-supplementary Table S2.pdf
- viruses-1441062-supplementary Table S3.pdf
- viruses-1441062-supplementary Table S4.pdf
- viruses-1441062-supplementary Table S5.pdf
